# Supplementary material for: Health service costs and their association with functional impairment among adults receiving integrated mental health care in five low- and middle-income countries: the PRIME cohort study
Source: Health Policy Plan. 2020 Mar 9;35(5):567–76. doi: 10.1093/heapol/czz182 (PMC11318687; doi:10.1093/heapol/czz182)
Supplement: czz182_Supplementary_Data [file heapol_35_5_567_s1.zip]

Archive with 4 entries (3 files):
- czz182-Suppl_Data/
- czz182-Suppl_Data/PRIME Cohort study of service costs (HPP webtables).docx
- czz182-Suppl_Data/Web Appendix 1 Unit costs of health services and goods.docx
- czz182-Suppl_Data/PRIME Cohort study of service costs (HPP tables 1-3).docx
